# Supplementary material for: Effects of Sodium Butyrate and Organic Zinc Supplementation on Performance, Mineral Metabolism, and Intestinal Health of Dairy Calves
Source: Animals (Basel). 2026 Jan 13;16(2):230. doi: 10.3390/ani16020230 (PMC12837404; doi:10.3390/ani16020230)
Supplement: Supplementary file 1 [file animals-16-00230-s001.zip]

Archive with 1 entries (1 files):
- animals-3998210-supplementary.pdf
